# Supplementary material for: Mapping the causal associations of cytokines with sarcopenia and aging traits: Evidence from bidirectional Mendelian randomization
Source: J Cachexia Sarcopenia Muscle. 2024 Mar 31;15(3):1121–33. doi: 10.1002/jcsm.13456 (PMC11154762; doi:10.1002/jcsm.13456)
Supplement: Supplementary file 2 — Table S1: Detailed definition and information about the circulation cytokines and growth factors Table S2: Detailed information about cohorts of exposures and outcomes Table S3: IVs selection steps in the threshold of p < 5E‐08 Table S4: IVs selection steps in the threshold of p < 5E‐06 Table S5: IVs that were associated with more than one cytokine or growth factor in the threshold of p < 5E‐08 Table S6: IVs that were associated with more than one cytokine or growth factor in the threshold of p < 5E‐06 Table S7: IVs that were associated with confounders in the threshold of p < 5E‐06 Table S8: Final included SNPs in the threshold of p < 5E‐08 Table S9: Final included SNPs in the threshold of p < 5E‐06 Table S10: Results of main analyses in the threshold of p < 5E‐08 Table S11: Results of main analyses in the threshold of p < 5E‐06 Table S12: R2 and F statistics of IVs in relation to cytokines and growth factors in analyses A Table S13: R2 and F statistics of IVs in relation to cytokines and growth factors in analyses B. Table S14: Results of sensitivity analyses of analyses A. Table S15: Results of sensitivity analyses of analyses A. Table S16: Results of reverse main analyses. Table S17: R2 (%) and F statistics of reverse main analyses. Table S18: Results of reverse sensitivity analyses. Table S19: Expression matrix. Table S20: Results of differential expression analyses. [file JCSM-15-1121-s001.xlsx]

## Sheet: Supplementary Table 1
Supplementary Table 1: Detailed definition and information about the circulation cytokines and growth factors
Database ID	Traits	Abbreviation	Number of SNPs (p < 5 × 10-6)	Number of SNPs (p < 5 × 10-8)	Populations
GCST004421	Beta nerve growth factor levels	bNGF	27	3	3531 European
GCST004420	Cutaneous T-cell attracting chemokine levels	CTACK/CCL27	430	209	3631 European
GCST004460	Eotaxin levels	Eotaxin/CCL11	688	288	8153 European
GCST004459	Fibroblast growth factor basic levels	FGFBasic	179	0	7565 European
GCST004458	Granulocyte-colony stimulating factor levels	GCSF/CSF3	56	0	7904 European
GCST004457	Growth-regulated oncogene alpha levels	GROa/CXCL1	531	347	3505 European
GCST004449	Hepatocyte growth factor levels	HGF	108	44	8292 European
GCST004456	Interferon gamma levels	IFNg	76	4	7701 European
GCST004444	Interleukin-10 levels	IL10	197	90	7681 European
GCST004439	Interleukin-12p70 levels	IL12p70	440	191	8270 European
GCST004443	Interleukin-13 levels	IL13	187	55	3557 European
GCST004430	Interleukin-16 levels	IL16	187	41	3483 European
GCST004442	Interleukin-17 levels	IL17	102	15	7760 European
GCST004441	Interleukin-18 levels	IL18	915	667	3636 European
GCST004448	Interleukin-1-beta levels	IL1b	25	0	3309 European
GCST004447	Interleukin-1-receptor alpha levels	IL1ra	39	0	3638 European
GCST004455	Interleukin-2 levels	IL2	95	0	3475 European
GCST004454	Interleukin-2 receptor alpha levels	IL2ra	215	135	3677 European
GCST004453	Interleukin-4 levels	IL4	76	0	8124 European
GCST004452	Interleukin-5 levels	IL5	52	17	3364 European
GCST004446	Interleukin-6 levels	IL6	25	0	8189 European
GCST004451	Interleukin-7 levels	IL7	107	43	3409 European
GCST004445	Interleukin-8 levels	IL8	30	0	3526 European
GCST004450	Interleukin-9 levels	IL9	20	0	3634 European
GCST004440	Interferon gamma-induced protein 10 levels	IP10/CXCL10	197	6	3685 European
GCST004438	Monocyte specific chemokine 1 levels	MCP1/CCL2	1410	605	8293 European
GCST004437	Monocyte specific chemokine 3 levels	MCP3/CCL7	18	0	843 European
GCST004436	Macrophage colony stimulating factor levels	MCSF/CSF1	45	1	840 European
GCST004423	Macrophage Migration Inhibitory Factor levels	MIF	109	2	3494 European
GCST004435	Monokine induced by gamma interferon levels	MIG/CXCL9	229	72	3685 European
GCST004434	Macrophage inflammatory protein 1a levels	MIP1a/CCL3	67	0	3522 European
GCST004433	Macrophage inflammatory protein 1b levels	MIP1b/CCL4	4585	3036	8243 European
GCST004432	Platelet-derived growth factor BB levels	PDGFbb	696	270	8293 European
GCST004431	Regulation of Activation, Expression and Secretion by Normal T Cells levels	RANTES/CCL5	147	1	3421 European
GCST004429	Stem cell factor levels	SCF/KITLG	203	62	8290 European
GCST004428	Stem cell growth factor beta levels	SCGFb	311	233	3682 European
GCST004427	Stromal-cell-derived factor 1 alpha levels	SDF1a/CXCL12	69	0	5998 European
GCST004426	Tumor necrosis factor alpha levels	TNFa	64	0	3454 European
GCST004425	Tumor necrosis factor beta levels	TNFb	60	13	1559 European
GCST004424	TNF-related apoptosis inducing ligand levels	TRAIL/TNFSF10	786	530	8186 European
GCST004422	Vascular endothelial growth factor levels	VEGF	582	282	7118 European

## Sheet: Supplementary Table 2
Supplementary Table 2: Detailed information about cohors of exposures and outcomes
Variables	PubMed ID	Total sample size	Unit	Value assignment	Number of cases	Cohorts	Cohorts abbreviation	Sample size
Exposures	27989323	8293	Concentrations	Continuous variable	-	the Cardiovascular Risk in Young Finns Study	YFS	1980
						FINRISK1997	FINRISK1997	4608
						FINRISK2002	FINRISK2002	1705
Hand grip strength (EWGSOP)/ Hand grip strength (FNIH)	33510174	256523	weakness vs. control	Weakness as outcome	48596 cases for EWGSOP 20335 cases for FNIH	Atherosclerosis Risk in Communities	ARIC	3655
						Berlin Aging Study II	BASE-II	1531
						B-Vitamins for the PRevention Of Osteoporotic Fractures	BPROOF	2519
						Cardiovascular Health Study	CHS	3061
						European Prospective Investigation of Cancer Norfolk	EPIC-Norfolk	7508
						Framingham Heart Study	FHS	2706
						Health and Retirement Study	HRS	10814
						InCHIANTI study	InCHIANTI	819
						Longitudinal Aging Study Amsterdam	LASA I	504
						Longitudinal Aging Study Amsterdam	LASA II	1221
						Long life Family Study	Long life Family Study	3359
						MrOS (Osteoporotic Fractures in Men) study	MrOS Gothenburg	941
						MrOS (Osteoporotic Fractures in Men) study	MrOS Malmo	891
						ROSMAP: the Religious Orders Study (ROS) and Memory and Aging Project (MAP)	ROSMAP 1	1569
						ROSMAP: the Religious Orders Study (ROS) and Memory and Aging Project (MAP)	ROSMAP 2	361
						Rotterdam Study Baseline	Rotterdam Study I	1440
						Rotterdam Study Extension of Baseline	Rotterdam Study II	1240
						Rotterdam Study Young	Rotterdam Study III	1484
						Study of Health in Pomerania	SHIP	1036
						Toledo Study for Healthy Aging	TSHA	2100
						UK Biobank	UK Biobank	200565
						Wisconsin Longitudinal Study	WLS	7190
Adjusted appendicular lean mass	33097823	450243	ALM scores	Continuous variable	-	UKB	UK Biobank	450243
Usual walking pace	ukb-b-4711	459915	speed of walking pace	Continuous variable	-	UKB	UK Biobank	459915
Moderate to vigorous physical activity levels	29899525	377234	MET-minutes/week	Continuous variable	-	UKB	UK Biobank	377234
Able to walk or cycle unaided for 10 minutes	ukb-b-14149	69537	Yes vs. unsure vs. no	Yes as outcome	-	UKB	UK Biobank	69537
Telomere length	34611362	472174	S.D longer telomere length	Continuous variable	-	UKB	UK Biobank	472174

## Sheet: Supplementary Table 3
Supplementary Table 3: IVs selection steps in the threshold of p < 5E-08
Exposures	p values	Step 1	Step 2	Step 3	Hand grip strength (EWGSOP)			Hand grip strength (FNIH)			Adjusted appendicular lean mass			Usual walking pace			Moderate to vigorous physical activity levels			Able to walk or cycle unaided for 10 minutes			Telomere length
					Step 4	Step 5	Step 6	Step 4	Step 5	Step 6	Step 4	Step 5	Step 6	Step 4	Step 5	Step 6	Step 4	Step 5	Step 6	Step 4	Step 5	Step 6	Step 4	Step 5	Step 6
bNGF	5e-08	1	1	1	-	-	-	-	-	-	-	-	-	-	-	-	-	-	-	-	-	-	-	-	-
CTACK	5e-08	3	3	3	3	3	3	3	3	3	2	2	2	3	3	3	3	3	3	3	3	3	2	2	2
Eotaxin	5e-08	4	3	3	3	3	3	3	3	3	3	3	3	3	3	3	3	3	3	3	3	3	3	3	3
GROa	5e-08	2	1	1	-	-	-	-	-	-	-	-	-	-	-	-	-	-	-	-	-	-	-	-	-
HGF	5e-08	2	2	2	-	-	-	-	-	-	-	-	-	-	-	-	-	-	-	-	-	-	-	-	-
IFNg	5e-08	0	0	0	-	-	-	-	-	-	-	-	-	-	-	-	-	-	-	-	-	-	-	-	-
IL10	5e-08	2	1	1	-	-	-	-	-	-	-	-	-	-	-	-	-	-	-	-	-	-	-	-	-
IL12p70	5e-08	4	1	1	-	-	-	-	-	-	-	-	-	-	-	-	-	-	-	-	-	-	-	-	-
IL13	5e-08	1	1	1	-	-	-	-	-	-	-	-	-	-	-	-	-	-	-	-	-	-	-	-	-
IL16	5e-08	3	3	3	3	3	3	3	3	3	3	3	3	3	3	3	3	3	3	3	3	3	0	0	0
IL17	5e-08	1	1	1	-	-	-	-	-	-	-	-	-	-	-	-	-	-	-	-	-	-	-	-	-
IL18	5e-08	4	4	4	3	3	3	3	3	3	4	4	4	4	4	4	4	4	4	4	4	4	4	4	4
IL2ra	5e-08	1	1	1	-	-	-	-	-	-	-	-	-	-	-	-	-	-	-	-	-	-	-	-	-
IL5	5e-08	1	1	1	-	-	-	-	-	-	-	-	-	-	-	-	-	-	-	-	-	-	-	-	-
IL7	5e-08	1	1	1	-	-	-	-	-	-	-	-	-	-	-	-	-	-	-	-	-	-	-	-	-
IP10	5e-08	2	2	2	-	-	-	-	-	-	-	-	-	-	-	-	-	-	-	-	-	-	-	-	-
MCP1	5e-08	4	3	3	3	3	3	3	3	3	3	3	3	3	3	3	3	3	3	3	3	3	3	3	3
MCSF	5e-08	1	1	1	-	-	-	-	-	-	-	-	-	-	-	-	-	-	-	-	-	-	-	-	-
MIF	5e-08	1	1	1	-	-	-	-	-	-	-	-	-	-	-	-	-	-	-	-	-	-	-	-	-
MIG	5e-08	1	1	1	-	-	-	-	-	-	-	-	-	-	-	-	-	-	-	-	-	-	-	-	-
MIP1b	5e-08	7	7	7	7	7	7	7	7	7	7	7	7	7	7	7	6	6	6	7	7	7	6	6	6
PDGFbb	5e-08	4	4	4	4	4	4	4	4	4	4	4	4	3	3	3	3	3	3	3	3	3	4	4	4
RANTES	5e-08	1	1	1	-	-	-	-	-	-	-	-	-	-	-	-	-	-	-	-	-	-	-	-	-
SCF	5e-08	2	2	2	-	-	-	-	-	-	-	-	-	-	-	-	-	-	-	-	-	-	-	-	-
SCGFb	5e-08	4	4	4	4	4	4	4	4	4	4	4	4	4	4	4	4	4	4	4	4	4	4	4	4
TNFb	5e-08	1	1	1	-	-	-	-	-	-	-	-	-	-	-	-	-	-	-	-	-	-	-	-	-
TRAIL	5e-08	7	7	7	6	6	6	6	6	6	7	7	7	7	7	7	7	7	7	7	7	7	7	7	7
VEGF	5e-08	5	3	3	3	3	3	3	3	3	3	3	3	3	3	3	3	3	3	3	3	3	2	2	2
Step 1: clumping the SNPs (linkage disequilibrium (LD) r2 > 0.001, kb = 10000)
Step 2: excluding the SNPs associated with more than 1 phenotypes (p < 5E-8)
Step 3: excluding the SNPs associated with confounders (Age, BMI, Sex, Impedance of whole body, BMD, weight)
Step 4: excluding the SNPs in the harmonization procedures
Step 5: excluding the SNPs associated with outcomes (p < 5E-5)
Step 6: excluding the SNPs with potential pleiotropy by MR-PRESSO

## Sheet: Supplementary Table 4
Supplementary Table 4: IVs selection steps in the threshold of p < 5E-06
Exposures	p values	Step 1	Step 2	Step 3	Hand grip strength (EWGSOP)			Hand grip strength (FNIH)			Adjusted appendicular lean mass			Usual walking pace			Moderate to vigorous physical activity levels			Able to walk or cycle unaided for 10 minutes			Telomere length
					Step 4	Step 5	Step 6	Step 4	Step 5	Step 6	Step 4	Step 5	Step 6	Step 4	Step 5	Step 6	Step 4	Step 5	Step 6	Step 4	Step 5	Step 6	Step 4	Step 5	Step 6
bNGF	5e-06	8	8	7	7	7	7	7	7	7	7	7	5	6	6	6	6	6	6	6	6	6	6	6	6
CTACK	5e-06	12	12	12	11	11	11	11	11	11	11	11	8	12	12	12	12	12	11	12	12	12	11	11	11
Eotaxin	5e-06	17	15	15	15	15	15	15	15	15	15	15	13	14	14	14	14	14	14	14	14	14	13	13	13
FGFBasic	5e-06	8	7	7	6	6	6	5	5	5	7	7	5	7	7	7	7	7	7	7	7	7	7	7	7
GCSF	5e-06	11	10	10	9	9	9	9	9	9	9	9	8	9	9	9	9	9	9	9	9	9	7	7	7
GROa	5e-06	10	9	9	8	8	8	8	8	8	9	9	9	9	9	9	9	9	9	9	9	9	8	8	8
HGF	5e-06	9	9	9	8	8	8	8	8	8	9	9	7	9	9	9	9	9	9	9	9	9	8	8	8
IFNg	5e-06	13	10	10	10	10	10	10	10	10	10	10	10	9	9	8	9	9	9	9	9	9	10	10	10
IL10	5e-06	12	9	8	7	7	6	7	7	7	7	7	7	7	7	7	7	7	7	7	7	7	7	7	7
IL12p70	5e-06	14	7	7	7	7	7	7	7	7	7	7	6	7	7	7	7	7	7	7	7	7	7	7	7
IL13	5e-06	12	11	11	11	11	11	11	11	11	11	11	11	11	11	11	11	11	11	11	11	11	7	7	7
IL16	5e-06	11	11	11	11	11	11	11	11	11	11	11	9	10	10	10	10	10	10	10	10	10	9	9	9
IL17	5e-06	12	11	11	10	10	10	10	10	10	11	11	11	10	10	10	10	10	10	10	10	10	11	11	11
IL18	5e-06	19	19	19	15	15	15	16	16	16	17	17	16	16	16	15	16	16	16	15	15	15	18	18	18
IL1b	5e-06	6	5	5	5	5	5	5	5	5	5	5	5	4	4	4	3	3	3	4	4	4	5	5	5
IL1ra	5e-06	9	7	7	7	7	7	7	7	7	7	7	5	6	6	6	6	6	6	6	6	6	7	7	7
IL2	5e-06	12	10	8	8	8	8	8	8	8	8	8	8	7	7	6	7	7	7	7	7	7	7	7	6
IL2ra	5e-06	9	9	9	8	8	8	8	8	8	8	8	5	7	7	7	7	7	7	7	7	7	7	7	7
IL4	5e-06	12	11	11	9	9	9	9	9	9	10	10	9	10	10	10	10	10	10	10	10	10	9	9	9
IL5	5e-06	6	6	6	4	4	4	4	4	4	5	5	5	5	5	5	5	5	5	5	5	5	4	4	4
IL6	5e-06	8	6	6	6	6	6	6	6	6	6	6	6	6	6	6	6	6	6	6	6	6	6	6	6
IL7	5e-06	13	12	12	12	12	12	12	12	12	12	12	12	10	10	10	10	10	10	10	10	10	11	11	10
IL8	5e-06	4	3	3	3	3	3	3	3	3	3	3	3	3	3	3	3	3	3	3	3	3	3	3	3
IL9	5e-06	8	7	7	7	7	7	7	7	7	7	7	6	6	6	4	6	6	6	6	6	6	6	6	6
IP10	5e-06	12	12	12	11	11	11	11	11	11	12	12	12	11	11	11	11	11	11	11	11	11	10	10	10
MCP1	5e-06	14	12	12	11	11	11	11	11	11	12	12	11	11	11	11	11	11	11	11	11	11	12	12	10
MCP3	5e-06	4	4	4	4	4	4	4	4	4	4	4	4	4	4	4	4	4	4	4	4	4	4	4	4
MCSF	5e-06	9	8	8	8	8	8	8	8	8	8	8	8	8	8	8	8	8	8	8	8	8	8	8	8
MIF	5e-06	8	8	8	7	7	7	7	7	7	8	8	6	8	8	8	8	8	8	7	7	6	8	8	8
MIG	5e-06	17	17	17	17	17	17	17	17	17	17	17	17	15	15	15	15	15	15	15	15	15	14	14	14
MIP1a	5e-06	9	8	8	8	8	8	8	8	8	8	8	8	6	6	6	6	6	6	6	6	6	6	6	6
MIP1b	5e-06	22	22	22	22	22	22	22	22	22	22	22	21	21	21	21	20	20	20	21	21	21	20	20	20
PDGFbb	5e-06	14	12	12	12	12	12	12	12	12	12	12	9	11	11	11	11	11	10	11	11	11	12	12	12
RANTES	5e-06	11	11	11	11	11	11	11	11	11	11	11	10	11	11	11	11	11	11	11	11	11	9	9	9
SCF	5e-06	11	10	9	9	9	9	9	9	9	9	9	9	9	9	9	9	9	9	9	9	9	9	9	9
SCGFb	5e-06	15	15	15	15	15	15	15	15	15	15	15	13	15	15	15	15	15	15	15	15	15	15	15	15
SDF1a	5e-06	9	9	9	9	9	9	9	9	9	9	9	9	9	9	8	8	8	8	8	8	8	8	8	8
TNFa	5e-06	5	5	5	4	4	4	4	4	4	5	5	5	5	5	5	5	5	5	5	5	5	5	5	5
TNFb	5e-06	5	4	4	4	4	4	4	4	4	4	4	4	4	4	4	4	4	4	4	4	4	3	3	3
TRAIL	5e-06	19	19	19	18	18	18	18	18	18	19	19	19	19	19	19	19	19	19	19	19	19	17	17	17
VEGF	5e-06	12	9	9	9	9	9	9	9	9	9	9	9	9	9	9	9	9	9	9	9	9	7	7	7
Step 1: clumping the SNPs (linkage disequilibrium (LD) r2 > 0.001, kb = 10000)
Step 2: excluding the SNPs associated with more than 1 phenotypes (p < 5E-6)
Step 3: excluding the SNPs associated with confounders (Age, BMI, Sex, Impedance of whole body, BMD, weight)
Step 4: excluding the SNPs in the harmonization procedures
Step 5: excluding the SNPs associated with outcomes (p < 5E-5)
Step 6: excluding the SNPs with potential pleiotropy by MR-PRESSO

## Sheet: Supplementary Table 5
Supplementary Table 5: IVs that were associated with more than one cytokine or growth factor in the threshold of p < 5E-08
SNP	other_allele.exposure	effect_allele.exposure	pval.exposure	trait
rs12075	A	G	1.332e-26	Eotaxin
rs12075	A	G	1.244e-55	GROa
rs4349809	T	G	5.771e-67	IL10
rs4349809	T	G	2.56e-124	IL12p70
rs9472183	A	G	8.611e-11	IL12p70
rs10761731	A	T	6.228e-10	IL12p70
rs12075	A	G	1.435e-44	MCP1
rs9472183	A	G	5.186e-14	VEGF
rs10761731	A	T	1.006e-11	VEGF

## Sheet: Supplementary Table 6
Supplementary Table 6: IVs that were associated with more than one cytokine or growth factor in the threshold of p < 5E-06
SNP	other_allele.exposure	effect_allele.exposure	pval.exposure	trait
rs12075	A	G	1.332e-26	Eotaxin
rs9317045	A	C	5.822e-07	Eotaxin
rs13412535	A	G	7.345e-07	FGFBasic
rs74148555	T	C	1.551e-06	GCSF
rs12075	A	G	1.244e-55	GROa
rs78296352	T	G	1.383e-07	IFNg
rs10761731	A	T	8.089e-07	IFNg
rs74148555	T	C	2.635e-06	IFNg
rs282258	T	C	1.001e-09	IL10
rs4349809	T	G	5.771e-67	IL10
rs2375980	C	G	7.067e-07	IL10
rs282258	T	C	3.209e-06	IL12p70
rs4349809	T	G	2.56e-124	IL12p70
rs9472183	A	G	8.611e-11	IL12p70
rs13209117	A	G	5.567e-08	IL12p70
rs2375980	C	G	4.552e-09	IL12p70
rs10761731	A	T	6.228e-10	IL12p70
rs72831623	A	G	2.416e-07	IL12p70
rs147747784	C	G	1.488e-06	IL13
rs78296352	T	G	4.266e-06	IL17
rs61335305	A	C	1.896e-06	IL1b
rs61335305	A	C	1e-06	IL1ra
rs147747784	C	G	1.462e-06	IL1ra
rs13412535	A	G	1.181e-07	IL2
rs61335305	A	C	7.319e-07	IL2
rs9941733	A	G	6.881e-07	IL4
rs13412535	A	G	7.343e-08	IL6
rs72831623	A	G	1.078e-07	IL6
rs147747784	C	G	9.119e-08	IL7
rs12075	A	G	3.883e-07	IL8
rs7232268	A	G	2.525e-06	IL9
rs12075	A	G	1.435e-44	MCP1
rs9317045	A	C	1.517e-06	MCP1
rs78296352	T	G	1.047e-06	MCSF
rs7232268	A	G	2.553e-06	MIP1a
rs13412535	A	G	2.461e-55	PDGFbb
rs9941733	A	G	3.306e-07	PDGFbb
rs13412535	A	G	6.039e-07	SCF
rs78296352	T	G	4.758e-21	TNFb
rs9472183	A	G	5.186e-14	VEGF
rs13209117	A	G	5.282e-11	VEGF
rs10761731	A	T	1.006e-11	VEGF

## Sheet: Supplementary Table 7
Supplementary Table 7: IVs that were associated with confounders in the threshold of p < 5E-06
snp	trait	p
rs71641308	Body mass index	2.135e-13
rs71641308	Impedance of whole body	6.43e-11
rs71641308	Weight	1.134e-29
rs7088799	Body mass index	1.146e-08
rs7088799	Impedance of whole body	3.668e-09
rs71478720	Heel bone mineral density	8.227e-08
rs7615304	Heel bone mineral density	5.581e-12
rs7615304	Heel bone mineral density left	2.86e-09
rs7615304	Heel bone mineral density right	6.041e-09
rs7806875	Total body bone mineral density	3.59e-11
rs7806875	Heel bone mineral density	3.293e-168
rs7806875	Heel bone mineral density left	1.642e-97
rs7806875	Heel bone mineral density right	2.716e-93
rs62492260	Heel bone mineral density	7.913e-07
rs635634	Heel bone mineral density	2.07e-10
rs635634	Heel bone mineral density left	2.793e-06
rs635634	Heel bone mineral density right	5.075e-07
rs67689854	Weight	3.292e-09
rs8121916	Weight	1.426e-06

## Sheet: Supplementary Table 8
Supplementary Table 8: Final included SNPs in the threshold of p < 5E-08
SNP	other_allele.exposure	effect_allele.exposure	beta.exposure	se.exposure	pval.exposure	eaf.exposure	r2	F	traits
rs2070074	A	G	-0.4467	0.0374	1.785e-32	0.1024	0.016911	142.656	CTACK8
rs55764737	T	C	-0.5313	0.0972	4.618e-08	0.0229	0.00358983	29.8777	CTACK8
rs135564	A	G	0.1893	0.0268	2.432e-12	0.7406	0.00598019	49.8921	CTACK8
rs2228467	T	C	0.4163	0.0292	2.271e-46	0.0696	0.0239232	203.258	Eotaxin8
rs112347425	T	C	-0.158	0.0277	8.647e-09	0.8926	0.00390789	32.5353	Eotaxin8
rs2024050	A	G	-0.1728	0.0303	1.104e-08	0.8996	0.00390653	32.5239	Eotaxin8
rs4253283	T	C	-0.146	0.0262	1.746e-08	0.6998	0.00373051	31.053	IL16_8
rs1801020	A	G	-0.1733	0.0272	4.53e-10	0.7753	0.0048711	40.5938	IL16_8
rs4778636	A	G	0.7272	0.0633	1.108e-30	0.9254	0.015665	131.978	IL16_8
rs385076	T	C	0.2432	0.0248	1.659e-22	0.6471	0.0114632	96.1665	IL18_8
rs115267715	T	C	-0.4508	0.08	1.723e-08	0.9821	0.00381431	31.7532	IL18_8
rs17229943	A	C	0.312	0.0463	1.617e-11	0.0497	0.00544583	45.4096	IL18_8
rs71478720	T	C	0.2669	0.0276	3.708e-22	0.7823	0.0111506	93.5145	IL18_8
rs2288370	T	C	0.1031	0.0163	2.254e-10	0.3956	0.0048011	40.0076	MCP1_8
rs2036297	A	G	-0.119	0.016	1.09e-13	0.6571	0.00662606	55.3164	MCP1_8
rs7632755	A	G	-0.2938	0.0316	1.178e-20	0.9195	0.0103161	86.4429	MCP1_8
rs79068918	C	G	-0.2752	0.0271	3.202e-24	0.8817	0.0122823	103.124	MIP1b8
rs113010081	T	C	0.5954	0.0236	3.85e-140	0.1083	0.0712799	636.493	MIP1b8
rs141102180	T	G	-0.3225	0.0393	1.079e-16	0.9821	0.00805472	67.3402	MIP1b8
rs113877493	T	C	0.6124	0.0218	1.62e-173	0.8777	0.0868898	789.146	MIP1b8
rs1564708	T	C	0.1744	0.0188	2.868e-20	0.7296	0.0102703	86.0552	MIP1b8
rs117453826	A	G	0.5774	0.0593	5.065e-22	0.0159	0.0113031	94.8078	MIP1b8
rs3760440	A	G	-0.1236	0.0162	2.751e-14	0.331	0.0069704	58.2112	MIP1b8
rs13412535	A	G	-0.3352	0.0214	2.461e-55	0.7744	0.0287347	245.347	PDGFbb8
rs55680718	T	C	0.1383	0.0246	1.858e-08	0.8628	0.00379674	31.6063	PDGFbb8
rs2324229	T	C	-0.0894	0.0161	3.484e-08	0.3936	0.00370425	30.8335	PDGFbb8
rs4965869	T	C	-0.184	0.0181	5.663e-24	0.7237	0.012308	103.342	PDGFbb8
rs4656185	A	G	-0.205	0.0256	1.16e-15	0.6849	0.0076731	64.1251	SCGFb8
rs17876031	A	G	0.1514	0.0255	2.25e-09	0.6889	0.0042327	35.251	SCGFb8
rs117716477	A	C	-0.8384	0.0841	1.342e-23	0.9791	0.011842	99.3826	SCGFb8
rs116924815	T	C	-0.6079	0.0738	1.744e-16	0.9642	0.00811524	67.8503	SCGFb8
rs79287178	A	G	0.4317	0.0421	9.117e-25	0.9742	0.0125203	105.148	TRAIL8
rs57396456	T	C	0.5626	0.0518	1.252e-27	0.0338	0.0140247	117.961	TRAIL8
rs74778900	T	C	-0.5906	0.0532	2.586e-28	0.9861	0.0146435	123.243	TRAIL8
rs193112415	T	C	1.0421	0.0623	2.146e-62	0.0139	0.0326377	279.797	TRAIL8
rs62093514	T	C	-1.0618	0.0552	6.859e-82	0.9742	0.0427109	370.005	TRAIL8
rs28521641	A	T	0.7019	0.0447	1.296e-56	0.0477	0.0288735	246.567	TRAIL8
rs138987090	A	G	0.7497	0.0752	4.502e-23	0.0129	0.0118428	99.3892	TRAIL8
rs6921438	A	G	0.49	0.0175	2.09e-171	0.5328	0.0863721	784	VEGF8
rs13209117	A	G	-0.1302	0.0201	5.282e-11	0.7157	0.00503415	41.9595	VEGF8
rs7030781	A	T	-0.1368	0.0173	2.565e-15	0.4185	0.00748352	62.5288	VEGF8

## Sheet: Supplementary Table 9
Supplementary Table 9: Final included SNPs in the threshold of p < 5E-06
SNP	other_allele.exposure	effect_allele.exposure	beta.exposure	se.exposure	pval.exposure	eaf.exposure	r2	F	traits
rs9436119	A	G	0.1121	0.0246	3.906e-06	0.6163	0.00249772	20.7654	bNGF6
rs74966328	A	G	0.293	0.0618	2.127e-06	0.9771	0.00270316	22.478	bNGF6
rs72780728	A	G	-0.1883	0.0403	2.993e-06	0.8807	0.00262565	21.8319	bNGF6
rs7970581	T	G	-0.138	0.0282	9.271e-07	0.7644	0.00287936	23.9475	bNGF6
rs67476890	T	C	-0.1769	0.0379	3.127e-06	0.8638	0.00262015	21.786	bNGF6
rs73472576	T	C	0.1181	0.0252	2.689e-06	0.6044	0.00264143	21.9634	bNGF6
rs28637706	T	G	0.1589	0.0263	1.423e-09	0.6829	0.00438245	36.5037	bNGF6
rs3766110	A	C	0.1287	0.0278	3.855e-06	0.2326	0.00257772	21.4322	CTACK6
rs115348265	A	T	-0.3199	0.0675	2.144e-06	0.0477	0.00270106	22.4606	CTACK6
rs116303454	A	G	-0.383	0.0816	3.272e-06	0.9712	0.00264944	22.0301	CTACK6
rs113436108	C	G	0.5249	0.1119	3.424e-06	0.9722	0.00264625	22.0036	CTACK6
rs2731674	T	G	0.1333	0.0267	5.635e-07	0.7753	0.00299656	24.9251	CTACK6
rs2070074	A	G	-0.4467	0.0374	1.785e-32	0.1024	0.016911	142.656	CTACK6
rs145902143	A	G	0.2838	0.0581	1.028e-06	0.0378	0.00286888	23.8601	CTACK6
rs7333764	T	C	-0.2773	0.0593	2.854e-06	0.9732	0.00262987	21.8671	CTACK6
rs55764737	T	C	-0.5313	0.0972	4.618e-08	0.0229	0.00358983	29.8777	CTACK6
rs57338032	A	G	-0.1583	0.0317	6.228e-07	0.1799	0.00299797	24.9369	CTACK6
rs76395525	A	G	-0.5277	0.1083	9.549e-07	0.9851	0.00285472	23.742	CTACK6
rs135564	A	G	0.1893	0.0268	2.432e-12	0.7406	0.00598019	49.8921	CTACK6
rs1476670	A	C	0.1007	0.0217	3.514e-06	0.7932	0.00259001	21.5347	Eotaxin6
rs187131	C	G	-0.1291	0.0254	3.573e-07	0.1332	0.00310544	25.8336	Eotaxin6
rs2228467	T	C	0.4163	0.0292	2.271e-46	0.0696	0.0239232	203.258	Eotaxin6
rs112347425	T	C	-0.158	0.0277	8.647e-09	0.8926	0.00390789	32.5353	Eotaxin6
rs59808887	T	C	0.1673	0.0358	2.911e-06	0.9225	0.00262647	21.8387	Eotaxin6
rs2024050	A	G	-0.1728	0.0303	1.104e-08	0.8996	0.00390653	32.5239	Eotaxin6
rs2210755	T	C	0.1104	0.0242	4.854e-06	0.0805	0.00250327	20.8117	Eotaxin6
rs2419841	T	C	0.1277	0.0279	4.978e-06	0.1193	0.0025198	20.9495	Eotaxin6
rs75426604	A	C	0.1366	0.0291	2.528e-06	0.8688	0.00265003	22.0351	Eotaxin6
rs79722574	T	C	0.1113	0.0228	1.061e-06	0.84	0.00286525	23.8298	Eotaxin6
rs80341932	A	G	-0.1016	0.0205	6.689e-07	0.2922	0.00295314	24.5629	Eotaxin6
rs2211994	T	C	-0.0885	0.0177	6.079e-07	0.7495	0.00300553	25	Eotaxin6
rs11087905	A	C	-0.0941	0.0189	5.477e-07	0.6581	0.00298022	24.7888	Eotaxin6
rs5746492	A	G	-0.0954	0.0207	3.959e-06	0.1809	0.00255466	21.2401	Eotaxin6
rs5754733	A	C	0.1042	0.0214	1.063e-06	0.2117	0.00285073	23.7087	Eotaxin6
rs16873997	C	G	0.4922	0.1048	2.993e-06	0.0179	0.00265274	22.0577	FGFBasic6
rs145577605	A	G	-0.2081	0.0428	9.639e-07	0.9891	0.00284255	23.6405	FGFBasic6
rs747334	A	G	-0.0751	0.0164	4.528e-06	0.5219	0.00252222	20.9697	FGFBasic6
rs61990749	C	G	-0.1116	0.0229	1.244e-06	0.8748	0.00285564	23.7497	FGFBasic6
rs116920326	C	G	0.2435	0.0534	4.953e-06	0.9851	0.00250101	20.7929	FGFBasic6
rs9907295	T	C	0.1319	0.0269	7.948e-07	0.9036	0.00289079	24.0428	FGFBasic6
rs75168112	T	C	0.1001	0.0214	2.999e-06	0.1779	0.00263139	21.8797	FGFBasic6
rs139692213	A	T	0.6028	0.1336	4.796e-06	0.9781	0.00244882	20.3579	GCSF6
rs11903143	A	G	-0.087	0.0176	6.352e-07	0.2575	0.00293781	24.435	GCSF6
rs2324653	C	G	0.0808	0.0161	5.033e-07	0.4384	0.00302791	25.1867	GCSF6
rs115256310	A	G	0.6821	0.136	6.726e-07	0.0199	0.00302407	25.1547	GCSF6
rs1817411	T	C	-0.089	0.0191	3.099e-06	0.673	0.00261136	21.7127	GCSF6
rs145756094	C	G	0.7408	0.1479	5.526e-07	0.0109	0.00301607	25.088	GCSF6
rs147128865	T	C	-0.27	0.0587	4.923e-06	0.9871	0.00254468	21.1569	GCSF6
rs2671444	A	G	0.0784	0.0166	2.484e-06	0.3648	0.00268249	22.3057	GCSF6
rs76287671	T	C	-0.0938	0.0189	6.921e-07	0.8091	0.0029613	24.631	GCSF6
rs77318030	T	C	0.2045	0.0428	2.211e-06	0.0517	0.00274532	22.8296	GCSF6
rs1113500	T	G	-0.1174	0.0244	1.571e-06	0.3698	0.00278378	23.1503	GROa6
rs508977	T	G	0.3802	0.028	7.558e-42	0.2336	0.0217494	184.378	GROa6
rs185768063	A	G	-0.3998	0.076	1.456e-07	0.0139	0.00332583	27.6731	GROa6
rs118158560	A	G	-0.2703	0.0594	3.42e-06	0.9374	0.00249072	20.7071	GROa6
rs188345231	T	C	-0.623	0.1323	4.342e-06	0.9881	0.00266677	22.1746	GROa6
rs140734053	A	G	-0.7257	0.1561	3.578e-06	0.9751	0.00259936	21.6127	GROa6
rs62024303	A	G	0.3053	0.0666	4.408e-06	0.0457	0.00252752	21.0138	GROa6
rs2422841	A	G	0.1657	0.0361	4.656e-06	0.1233	0.00253406	21.0684	GROa6
rs78653452	T	G	0.7362	0.1558	1.208e-06	0.9881	0.0026852	22.3284	GROa6
rs3748034	T	G	-0.1495	0.0234	1.81e-10	0.8638	0.00489786	40.8179	HGF6
rs150322232	A	G	-0.2104	0.0463	4.89e-06	0.0318	0.00248392	20.6504	HGF6
rs5745687	T	C	0.3072	0.0406	2.751e-14	0.9433	0.00685632	57.252	HGF6
rs2003620	T	C	-0.2279	0.0489	2.831e-06	0.9394	0.0026123	21.7206	HGF6
rs62481625	T	C	-0.1091	0.0225	1.18e-06	0.2624	0.00282711	23.5117	HGF6
rs11060254	A	G	0.08	0.0167	1.584e-06	0.6571	0.00275953	22.9481	HGF6
rs1698249	A	C	0.1698	0.0372	4.088e-06	0.0954	0.00250604	20.8348	HGF6
rs6077285	C	G	0.1393	0.0274	3.195e-07	0.837	0.00310698	25.8465	HGF6
rs180840563	A	T	0.2002	0.0416	1.532e-06	0.9712	0.00278496	23.1602	HGF6
rs115729819	A	G	-0.2484	0.0515	1.382e-06	0.0209	0.00279744	23.2642	IFNg6
rs73479333	C	G	0.1159	0.024	1.343e-06	0.8867	0.00280423	23.3209	IFNg6
rs2188420	C	G	-0.0987	0.0202	1.03e-06	0.1352	0.00287059	23.8744	IFNg6
rs10487554	A	G	0.0895	0.0183	1.087e-06	0.7376	0.00287595	23.919	IFNg6
rs112783231	A	G	0.2408	0.0511	1.955e-06	0.9712	0.00267053	22.206	IFNg6
rs1867282	T	C	-0.0774	0.0166	3.152e-06	0.674	0.00261467	21.7403	IFNg6
rs12420286	T	C	-0.2376	0.0501	2.083e-06	0.0288	0.00270476	22.4914	IFNg6
rs11843756	T	G	-0.184	0.0393	3.089e-06	0.0288	0.00263629	21.9205	IFNg6
rs2073438	A	G	-0.0898	0.0188	1.676e-06	0.7286	0.00274367	22.8159	IFNg6
rs113600793	A	C	-0.1829	0.0373	8.95e-07	0.9602	0.00289095	24.0442	IFNg6
rs11206302	T	C	0.1189	0.0251	2.202e-06	0.0795	0.00269855	22.4397	IL10_6
rs10493718	A	C	0.11	0.0222	7.16e-07	0.7087	0.00295178	24.5516	IL10_6
rs111913416	A	T	0.085	0.0172	7.23e-07	0.496	0.00293624	24.422	IL10_6
rs2086656	T	C	0.0789	0.0171	3.783e-06	0.3052	0.00256057	21.2893	IL10_6
rs3025021	T	C	-0.0947	0.0195	1.462e-06	0.6322	0.00283587	23.5847	IL10_6
rs41282660	A	G	0.1194	0.0255	3.723e-06	0.1322	0.00263676	21.9244	IL10_6
rs10457128	A	G	0.0865	0.0172	5.237e-07	0.3608	0.00304047	25.2915	IL10_6
rs465757	A	G	-0.084	0.0174	1.173e-06	0.333	0.0028024	23.3056	IL10_6
rs41282644	A	G	-0.1473	0.0304	1.045e-06	0.9364	0.00282305	23.4779	IL12p70_6
rs6993770	A	T	-0.0918	0.0189	1.118e-06	0.2972	0.00283672	23.5918	IL12p70_6
rs79121401	T	C	-0.5548	0.1206	4.242e-06	0.0189	0.00254542	21.1631	IL12p70_6
rs782107	A	G	-0.075	0.0156	1.602e-06	0.4453	0.00277941	23.1139	IL12p70_6
rs71361173	T	G	-0.111	0.0239	3.06e-06	0.1133	0.00259424	21.57	IL12p70_6
rs200751	C	G	0.0986	0.0214	3.98e-06	0.8767	0.00255331	21.2288	IL12p70_6
rs17229494	A	G	0.1172	0.0257	4.931e-06	0.0865	0.00250144	20.7964	IL12p70_6
rs75383097	C	G	0.536	0.1165	4.285e-06	0.9881	0.002546	21.1679	IL13_6
rs12623722	A	G	0.1185	0.0258	4.192e-06	0.7177	0.00253736	21.0959	IL13_6
rs6799107	T	C	0.1459	0.0301	1.245e-06	0.2137	0.00282512	23.4951	IL13_6
rs139083458	T	C	-0.9902	0.2107	2.81e-06	0.9841	0.00265613	22.086	IL13_6
rs27949	T	C	0.1168	0.0252	3.428e-06	0.3688	0.00258374	21.4825	IL13_6
rs75995699	A	G	-0.3319	0.0698	2.642e-06	0.9761	0.002719	22.6102	IL13_6
rs9472168	A	G	-0.4244	0.0248	1.081e-65	0.4493	0.0341086	292.851	IL13_6
rs142167313	T	C	0.313	0.0617	3.98e-07	0.0189	0.00309358	25.7347	IL13_6
rs117795020	A	G	0.3522	0.0716	9.862e-07	0.9821	0.00290921	24.1965	IL13_6
rs7073807	T	C	-0.1682	0.0356	2.374e-06	0.8827	0.00268456	22.323	IL13_6
rs76339001	A	T	0.4313	0.0886	1.152e-06	0.0209	0.00284932	23.6969	IL13_6
rs4513633	A	C	0.2239	0.0453	7.442e-07	0.1243	0.00293713	24.4293	IL16_6
rs4253283	T	C	-0.146	0.0262	1.746e-08	0.6998	0.00373051	31.053	IL16_6
rs1801020	A	G	-0.1733	0.0272	4.53e-10	0.7753	0.0048711	40.5938	IL16_6
rs115981497	A	T	0.8306	0.1681	3.59e-06	0.9821	0.00293535	24.4145	IL16_6
rs12765671	A	G	0.6023	0.1318	4.838e-06	0.9831	0.00251183	20.8831	IL16_6
rs1255143	T	C	-0.1306	0.0242	7.096e-08	0.4344	0.00349962	29.1243	IL16_6
rs117916513	A	G	0.502	0.0986	3.785e-07	0.9791	0.00311592	25.9211	IL16_6
rs9706053	T	C	-0.4582	0.0932	7.012e-07	0.9841	0.00290605	24.1701	IL16_6
rs4778636	A	G	0.7272	0.0633	1.108e-30	0.9254	0.015665	131.978	IL16_6
rs144691581	A	G	-0.4882	0.0967	4.2e-07	0.9851	0.00306407	25.4884	IL16_6
rs117217798	T	C	0.2036	0.0444	4.153e-06	0.9314	0.00252917	21.0276	IL16_6
rs17282552	T	C	0.2001	0.0405	8.213e-07	0.0268	0.00293492	24.4109	IL17_6
rs1530455	T	C	-0.108	0.0173	4.874e-10	0.5915	0.00467743	38.9722	IL17_6
rs78612928	T	C	-0.1037	0.0222	2.619e-06	0.1968	0.00262421	21.8198	IL17_6
rs187475560	T	C	0.2434	0.052	3.287e-06	0.9881	0.00263498	21.9096	IL17_6
rs148562661	C	G	-0.2128	0.0435	1.003e-06	0.0159	0.00287741	23.9312	IL17_6
rs117029961	A	G	-0.4585	0.1015	4.936e-06	0.9891	0.00245453	20.4055	IL17_6
rs184080173	T	C	-0.2384	0.0471	4.194e-07	0.0626	0.00307978	25.6195	IL17_6
rs117556572	T	C	0.5102	0.1099	3.28e-06	0.9891	0.00259207	21.5519	IL17_6
rs17106604	T	C	-0.1129	0.0225	6.374e-07	0.8757	0.00302688	25.1781	IL17_6
rs11640734	C	G	0.1187	0.0241	5.35e-07	0.0905	0.00291667	24.2587	IL17_6
rs62191444	T	G	0.1136	0.0247	4.215e-06	0.834	0.00254416	21.1526	IL17_6
rs385076	T	C	0.2432	0.0248	1.659e-22	0.6471	0.0114632	96.1665	IL18_6
rs1656939	A	T	-0.1132	0.0236	1.564e-06	0.5199	0.00276665	23.0075	IL18_6
rs4482818	A	G	-0.1286	0.0244	1.453e-07	0.3588	0.0033384	27.7781	IL18_6
rs4414903	C	G	0.1161	0.025	3.307e-06	0.6004	0.00259385	21.5667	IL18_6
rs116383510	A	C	0.5426	0.1056	2.995e-07	0.0199	0.00317351	26.4017	IL18_6
rs115267715	T	C	-0.4508	0.08	1.723e-08	0.9821	0.00381431	31.7532	IL18_6
rs17229943	A	C	0.312	0.0463	1.617e-11	0.0497	0.00544583	45.4096	IL18_6
rs658805	A	G	-0.1226	0.0244	4.942e-07	0.6869	0.00303508	25.2465	IL18_6
rs117266781	T	C	-0.6841	0.1468	3.15e-06	0.9891	0.0026118	21.7164	IL18_6
rs1852105	T	C	-0.3036	0.0661	4.32e-06	0.9513	0.00253738	21.096	IL18_6
rs78623212	T	C	-0.8705	0.1778	6.711e-07	0.9761	0.0028821	23.9703	IL18_6
rs144841621	T	C	-0.518	0.1141	3.811e-06	0.9891	0.00247913	20.6105	IL18_6
rs2729385	A	G	-0.1231	0.0262	3.785e-06	0.675	0.00265489	22.0757	IL18_6
rs71478720	T	C	0.2669	0.0276	3.708e-22	0.7823	0.0111506	93.5145	IL18_6
rs1979967	T	C	-0.1402	0.0286	9.453e-07	0.7406	0.00288932	24.0306	IL18_6
rs143370787	C	G	0.3116	0.066	2.354e-06	0.0775	0.00268059	22.2898	IL18_6
rs10414578	T	C	0.1771	0.035	4.159e-07	0.8787	0.00307787	25.6036	IL18_6
rs78716465	A	G	-0.3265	0.0682	1.631e-06	0.9622	0.00275605	22.9191	IL18_6
rs11700536	T	C	-0.1156	0.025	4.209e-06	0.6382	0.00257161	21.3814	IL18_6
rs115242021	A	C	-0.2326	0.0414	5.07e-07	0.9185	0.0037919	31.5659	IL1b_6
rs143319329	T	C	-0.2801	0.0715	1.996e-06	0.9761	0.00184714	15.3467	IL1b_6
rs62015704	A	G	-0.1082	0.0283	2.087e-06	0.1213	0.00175956	14.6178	IL1b_6
rs9898641	T	C	0.2032	0.0454	3.592e-06	0.3598	0.00240977	20.0325	IL1b_6
rs1942793	T	G	-0.0717	0.0187	4.976e-06	0.5258	0.0017696	14.7013	IL1b_6
rs12121840	T	C	-0.2692	0.0571	2.434e-06	0.9155	0.00267303	22.2268	IL1ra_6
rs56134659	A	G	0.1117	0.0237	2.442e-06	0.4742	0.00267138	22.2131	IL1ra_6
rs1054402	T	C	-0.1311	0.027	1.132e-06	0.7336	0.00283487	23.5764	IL1ra_6
rs2809154	T	C	0.1786	0.0388	3.74e-06	0.838	0.00254847	21.1885	IL1ra_6
rs11627423	A	C	-0.1171	0.0247	2.115e-06	0.3897	0.00270292	22.476	IL1ra_6
rs11869294	C	G	0.2274	0.0474	1.501e-06	0.0318	0.00276764	23.0157	IL1ra_6
rs9623661	T	C	0.1966	0.0426	3.86e-06	0.9076	0.00256166	21.2984	IL1ra_6
rs2807544	A	G	-0.1175	0.0253	3.412e-06	0.5656	0.00259415	21.5692	IL2_6
rs62124990	T	G	0.6961	0.1495	3.219e-06	0.9841	0.00260745	21.6801	IL2_6
rs80336398	T	C	-0.4001	0.0858	2.817e-06	0.0209	0.00261525	21.7452	IL2_6
rs170117	T	C	0.1617	0.0349	3.867e-06	0.8797	0.00258187	21.4669	IL2_6
rs4634519	A	G	0.1261	0.0269	2.769e-06	0.3121	0.0026428	21.9748	IL2_6
rs10903540	A	G	0.1581	0.0343	4.185e-06	0.0338	0.00255536	21.2459	IL2_6
rs12051139	T	C	0.1131	0.0247	4.762e-06	0.4006	0.00252187	20.9668	IL2_6
rs56254584	C	G	-0.1303	0.0285	4.837e-06	0.3767	0.00251417	20.9025	IL2_6
rs929551	C	G	-0.1686	0.0352	1.611e-06	0.1173	0.00275879	22.9419	IL2ra_6
rs185231391	T	C	-0.8503	0.1809	1.47e-06	0.0149	0.00265705	22.0936	IL2ra_6
rs759244	A	T	0.1126	0.0239	2.429e-06	0.5626	0.00266937	22.1963	IL2ra_6
rs61705228	T	C	-0.3303	0.0716	3.988e-06	0.9632	0.00255957	21.281	IL2ra_6
rs115360066	A	G	-0.1867	0.0379	8.056e-07	0.1103	0.00291763	24.2667	IL2ra_6
rs11241559	T	G	0.1264	0.0266	2.002e-06	0.7813	0.00271543	22.5804	IL2ra_6
rs4733117	A	C	-0.1369	0.0292	2.627e-06	0.164	0.0026435	21.9807	IL2ra_6
rs12722497	A	C	-0.6279	0.0485	1.572e-38	0.8559	0.0198105	167.609	IL2ra_6
rs117244812	A	G	0.7064	0.1488	2.102e-06	0.9861	0.00271022	22.537	IL2ra_6
rs116705532	T	G	0.4678	0.0978	1.755e-06	0.0169	0.00275128	22.8793	IL4_6
rs79597994	T	C	0.5831	0.127	4.317e-06	0.9722	0.0025355	21.0804	IL4_6
rs4444693	A	T	-0.0881	0.0184	1.701e-06	0.2018	0.0027568	22.9254	IL4_6
rs7613691	A	G	-0.1775	0.0384	4.048e-06	0.0527	0.00256983	21.3665	IL4_6
rs13106889	A	T	0.1161	0.0225	2.272e-07	0.8569	0.00320034	26.6256	IL4_6
rs73023729	A	G	0.1796	0.0366	9.033e-07	0.9771	0.00289521	24.0797	IL4_6
rs17713451	A	G	-0.1274	0.0253	4.97e-07	0.835	0.00304832	25.357	IL4_6
rs10512267	T	C	0.0824	0.0161	2.937e-07	0.33	0.00314863	26.1941	IL4_6
rs117146485	T	C	0.2924	0.0629	2.709e-06	0.0149	0.00259903	21.6099	IL4_6
rs9508291	T	C	0.1676	0.0359	3.032e-06	0.0646	0.00262124	21.7951	IL4_6
rs2849346	C	G	-0.077	0.0165	2.867e-06	0.4463	0.00261917	21.7778	IL4_6
rs6737109	T	C	-0.116	0.0247	2.399e-06	0.4254	0.00265251	22.0558	IL5_6
rs11680908	A	G	-0.2634	0.0554	2.03e-06	0.0547	0.00271843	22.6054	IL5_6
rs7578892	C	G	0.1173	0.0249	2.437e-06	0.5358	0.00266886	22.192	IL5_6
rs72831687	A	G	0.5239	0.1109	1.691e-06	0.9831	0.00268383	22.3169	IL5_6
rs7767396	A	G	-0.1515	0.0246	7.69e-10	0.4513	0.00455262	37.9276	IL5_6
rs73040130	T	C	-0.2638	0.0529	6.004e-07	0.0646	0.00298969	24.8678	IL5_6
rs10752777	A	T	-0.1098	0.0236	3.247e-06	0.8837	0.00260338	21.6462	IL6_6
rs75101555	C	G	0.3667	0.0781	2.596e-06	0.0179	0.00265128	22.0455	IL6_6
rs1333040	T	C	-0.0738	0.0158	3.168e-06	0.4264	0.00262389	21.8172	IL6_6
rs76856708	T	C	-0.3289	0.07	2.612e-06	0.0378	0.00265501	22.0766	IL6_6
rs73273528	T	C	-0.2672	0.0553	9.581e-07	0.9662	0.00280731	23.3465	IL6_6
rs1884910	C	G	-0.079	0.0169	3.26e-06	0.3628	0.00262801	21.8515	IL6_6
rs75904417	A	C	0.1698	0.0349	1.162e-06	0.1412	0.00284626	23.6714	IL7_6
rs218247	C	G	0.1352	0.0286	2.308e-06	0.7883	0.00268745	22.3471	IL7_6
rs141425475	T	C	0.4781	0.1016	2.531e-06	0.0288	0.00266306	22.1437	IL7_6
rs8175379	A	T	-0.1307	0.0285	4.378e-06	0.3042	0.00252959	21.0311	IL7_6
rs4320361	T	G	0.3245	0.0249	6.868e-39	0.5477	0.0200685	169.836	IL7_6
rs28793375	T	C	-0.1638	0.0361	4.464e-06	0.833	0.00247642	20.588	IL7_6
rs117509142	T	C	0.327	0.0688	1.991e-06	0.0567	0.0027166	22.5901	IL7_6
rs78346957	A	G	-0.4588	0.1007	4.513e-06	0.9771	0.00249684	20.7581	IL7_6
rs17091524	T	C	-0.4924	0.1013	1.914e-06	0.0427	0.00284099	23.6275	IL7_6
rs62006410	T	C	0.1557	0.0303	3.387e-07	0.7853	0.00317395	26.4054	IL7_6
rs77981494	T	C	0.5178	0.1064	1.067e-06	0.0159	0.00284768	23.6832	IL7_6
rs144701438	A	G	0.4819	0.0989	9.753e-07	0.9642	0.00285475	23.7422	IL7_6
rs141926526	A	C	0.6149	0.1308	2.57e-06	0.0477	0.00265782	22.1001	IL8_6
rs2673604	A	C	0.1266	0.0255	7.017e-07	0.2992	0.00296337	24.6483	IL8_6
rs11634944	T	C	0.1214	0.0252	1.29e-06	0.3469	0.00279069	23.2079	IL8_6
rs41294750	T	C	-0.3514	0.0748	2.365e-06	0.9722	0.0026542	22.0699	IL9_6
rs4880409	T	C	0.3355	0.0723	3.497e-06	0.0278	0.00258983	21.5332	IL9_6
rs61867538	T	C	-0.3566	0.0774	3.93e-06	0.9732	0.00255305	21.2266	IL9_6
rs76963786	T	C	0.2865	0.0557	4.496e-07	0.9135	0.00318012	26.4569	IL9_6
rs3736858	C	G	0.1374	0.0293	2.762e-06	0.1779	0.0026447	21.9907	IL9_6
rs117807175	C	G	0.5143	0.1113	4.29e-06	0.9821	0.00256811	21.3522	IL9_6
rs7242404	A	G	0.1228	0.0264	3.273e-06	0.7018	0.00260223	21.6366	IL9_6
rs7645625	T	G	0.1086	0.0237	4.407e-06	0.4324	0.00252553	20.9973	IP10_6
rs113831257	A	G	-0.3592	0.0644	2.533e-08	0.9583	0.00373734	31.1101	IP10_6
rs143799975	A	G	0.7984	0.1637	1.002e-06	0.0129	0.00286015	23.7872	IP10_6
rs188759467	A	T	-0.4504	0.0964	3.215e-06	0.9573	0.00262536	21.8294	IP10_6
rs9450351	T	C	0.2768	0.0489	1.478e-08	0.0616	0.00384882	32.0416	IP10_6
rs34383175	T	C	0.3153	0.0657	1.51e-06	0.9732	0.0027695	23.0312	IP10_6
rs10809307	T	C	-0.1305	0.0282	3.644e-06	0.6958	0.00257568	21.4152	IP10_6
rs75970138	A	G	0.485	0.104	1.529e-06	0.9871	0.00261558	21.7479	IP10_6
rs11626201	A	C	-0.1162	0.0245	1.927e-06	0.3658	0.00270515	22.4947	IP10_6
rs79848609	A	C	-0.2603	0.0537	8.752e-07	0.0318	0.00282527	23.4963	IP10_6
rs8112909	A	G	0.1426	0.0299	1.941e-06	0.1918	0.00273524	22.7456	IP10_6
rs397816	T	C	-0.1237	0.0249	7.904e-07	0.4264	0.00296714	24.6797	IP10_6
rs56212190	T	C	-0.181	0.0373	9.847e-07	0.9453	0.00283137	23.5472	MCP1_6
rs7517040	A	G	0.0987	0.0191	2.435e-07	0.7177	0.00320967	26.7035	MCP1_6
rs12073356	A	G	0.1426	0.0311	4.165e-06	0.9145	0.00252876	21.0241	MCP1_6
rs111995966	T	G	-0.1452	0.031	2.527e-06	0.0258	0.00263846	21.9386	MCP1_6
rs2288370	T	C	0.1031	0.0163	2.254e-10	0.3956	0.0048011	40.0076	MCP1_6
rs2036297	A	G	-0.119	0.016	1.09e-13	0.6571	0.00662606	55.3164	MCP1_6
rs7632755	A	G	-0.2938	0.0316	1.178e-20	0.9195	0.0103161	86.4429	MCP1_6
rs2712431	A	C	0.0787	0.0172	4.755e-06	0.2853	0.00251817	20.9359	MCP1_6
rs10744620	T	C	-0.0788	0.0161	9.912e-07	0.6392	0.00288029	23.9552	MCP1_6
rs10145849	A	G	0.0755	0.0162	3.409e-06	0.6511	0.00261226	21.7202	MCP1_6
rs7197349	A	G	-0.0968	0.0206	2.622e-06	0.1372	0.00265552	22.0809	MCP1_6
rs146522229	T	C	0.5976	0.1177	3.561e-07	0.9761	0.00309891	25.7791	MCP1_6
rs28394764	A	T	-0.6012	0.1282	3.012e-06	0.0388	0.00264484	21.9919	MCP3_6
rs62492260	T	G	0.2788	0.058	1.535e-06	0.8509	0.00277849	23.1063	MCP3_6
rs73669117	A	G	0.6238	0.131	2.561e-06	0.0149	0.00272678	22.675	MCP3_6
rs10892381	T	C	-0.2412	0.0476	3.558e-07	0.3002	0.00308664	25.6768	MCP3_6
rs116274860	T	G	-0.819	0.1741	2.74e-06	0.0159	0.00266135	22.1294	MCSF6
rs62294910	A	G	-0.3431	0.0691	6.82e-07	0.9473	0.00296404	24.6539	MCSF6
rs9387100	T	C	0.1352	0.0292	4.073e-06	0.673	0.00257843	21.4382	MCSF6
rs56367447	T	C	0.4967	0.0883	1.721e-08	0.9662	0.00380103	31.6422	MCSF6
rs117867915	T	C	-0.5272	0.1098	1.614e-06	0.0139	0.00277223	23.054	MCSF6
rs12962919	T	C	-0.3052	0.0662	4.65e-06	0.9066	0.00255641	21.2546	MCSF6
rs145778765	T	C	0.7993	0.1689	2.203e-06	0.9672	0.00269325	22.3955	MCSF6
rs4269021	C	G	0.235	0.0507	3.658e-06	0.1272	0.00258395	21.4842	MCSF6
rs141009259	T	C	0.6178	0.1322	2.472e-06	0.0129	0.00262651	21.839	MIF6
rs13142904	T	C	0.223	0.0425	2.556e-07	0.9314	0.00330888	27.5316	MIF6
rs78098071	T	C	0.4867	0.0918	1.779e-07	0.0189	0.00337797	28.1085	MIF6
rs118055855	T	C	-0.6907	0.15	4.126e-06	0.0129	0.00255021	21.203	MIF6
rs12594190	A	G	-0.1355	0.0267	3.702e-07	0.2465	0.00309598	25.7547	MIF6
rs11551183	C	G	-0.3715	0.0797	2.529e-06	0.0328	0.00261308	21.7271	MIF6
rs2330634	C	G	-0.1556	0.0249	4.525e-10	0.6233	0.00468672	39.05	MIF6
rs113218956	A	G	0.8948	0.1879	2.262e-06	0.9891	0.0027271	22.6777	MIF6
rs6679677	A	C	-0.162	0.0329	8.862e-07	0.9085	0.00291514	24.2459	MIG6
rs139010077	T	C	-0.4322	0.095	3.545e-06	0.9891	0.00248959	20.6977	MIG6
rs55876513	T	G	-0.166	0.0255	8.231e-11	0.2475	0.00508406	42.3775	MIG6
rs13143163	C	G	-0.2706	0.0586	4.016e-06	0.9533	0.00256468	21.3236	MIG6
rs902851	A	T	-0.8205	0.1884	4.681e-06	0.9781	0.00228187	18.9669	MIG6
rs41272086	A	G	0.2226	0.0415	7.426e-08	0.9145	0.00345731	28.7709	MIG6
rs1796086	T	C	0.2096	0.0403	2.229e-07	0.0944	0.00325122	27.0503	MIG6
rs75880256	C	G	0.2703	0.0586	3.891e-06	0.0437	0.00255901	21.2763	MIG6
rs62562991	A	G	-0.6236	0.126	8.396e-07	0.9801	0.00294495	24.4946	MIG6
rs117831247	T	C	0.8334	0.1754	2.159e-06	0.9811	0.00271491	22.576	MIG6
rs11177248	A	G	-0.3073	0.067	4.451e-06	0.9394	0.00253025	21.0366	MIG6
rs816960	T	C	0.1224	0.0244	5.008e-07	0.7406	0.00302521	25.1642	MIG6
rs77086208	T	C	-0.3226	0.0698	3.831e-06	0.9811	0.00256915	21.3608	MIG6
rs112337562	T	G	0.37	0.0796	2.978e-06	0.0169	0.00259858	21.6061	MIG6
rs111607343	A	G	0.521	0.1119	2.832e-06	0.9622	0.00260717	21.6778	MIG6
rs112861654	A	G	0.2765	0.0529	1.805e-07	0.0865	0.00328351	27.3199	MIG6
rs5752128	T	C	0.1685	0.0369	4.343e-06	0.0954	0.0025081	20.852	MIG6
rs116615337	A	G	-0.1278	0.0279	4.822e-06	0.2913	0.00252374	20.9823	MIP1a6
rs34771762	A	G	-0.249	0.0523	2.133e-06	0.0736	0.00272583	22.6671	MIP1a6
rs6900267	A	C	0.2429	0.0519	2.885e-06	0.0746	0.00263429	21.9038	MIP1a6
rs12690897	A	G	-0.1248	0.0262	2.107e-06	0.7187	0.00272853	22.6896	MIP1a6
rs10835056	T	G	-0.1194	0.0254	2.604e-06	0.7555	0.0026575	22.0974	MIP1a6
rs184154340	A	G	-0.331	0.0693	1.864e-06	0.9592	0.00274337	22.8134	MIP1a6
rs57786342	A	G	-0.1314	0.0285	4.055e-06	0.7843	0.00255669	21.257	MIP1a6
rs60198979	A	G	0.2146	0.0458	2.615e-06	0.9135	0.00264039	21.9547	MIP1a6
rs9793308	A	G	-0.0835	0.0178	2.516e-06	0.3718	0.00264649	22.0056	MIP1b6
rs116237296	A	G	-0.5437	0.1115	7.232e-07	0.9841	0.002859	23.7777	MIP1b6
rs11130043	A	G	0.0731	0.0157	3.216e-06	0.5855	0.00260729	21.6788	MIP1b6
rs79068918	C	G	-0.2752	0.0271	3.202e-24	0.8817	0.0122823	103.124	MIP1b6
rs76356863	A	T	0.3494	0.0667	1.672e-07	0.0437	0.00329798	27.4406	MIP1b6
rs113010081	T	C	0.5954	0.0236	3.85e-140	0.1083	0.0712799	636.493	MIP1b6
rs72791296	T	C	-0.2369	0.0466	3.783e-07	0.9414	0.00310667	25.8439	MIP1b6
rs72799710	T	C	0.1014	0.0218	3.205e-06	0.834	0.00260207	21.6353	MIP1b6
rs17138331	A	G	0.1391	0.0295	2.26e-06	0.0944	0.00267384	22.2336	MIP1b6
rs76776296	A	G	-0.2997	0.0598	5.547e-07	0.0368	0.00301958	25.1172	MIP1b6
rs281749	T	C	-0.0799	0.0171	3.174e-06	0.7087	0.00262572	21.8324	MIP1b6
rs76582507	A	G	-0.3175	0.0677	3.26e-06	0.9732	0.00264514	21.9943	MIP1b6
rs74810984	T	C	-0.2206	0.0474	1.959e-06	0.0219	0.00260501	21.6598	MIP1b6
rs4609608	C	G	0.0936	0.0202	3.618e-06	0.8529	0.00258235	21.4708	MIP1b6
rs1437220	T	C	-0.1478	0.0315	3.534e-06	0.0497	0.00264768	22.0155	MIP1b6
rs141102180	T	G	-0.3225	0.0393	1.079e-16	0.9821	0.00805472	67.3402	MIP1b6
rs113877493	T	C	0.6124	0.0218	1.62e-173	0.8777	0.0868898	789.146	MIP1b6
rs1564708	T	C	0.1744	0.0188	2.868e-20	0.7296	0.0102703	86.0552	MIP1b6
rs117453826	A	G	0.5774	0.0593	5.065e-22	0.0159	0.0113031	94.8078	MIP1b6
rs3760440	A	G	-0.1236	0.0162	2.751e-14	0.331	0.0069704	58.2112	MIP1b6
rs2411161	T	C	-0.1714	0.0367	3.138e-06	0.0507	0.00262323	21.8117	MIP1b6
rs76583883	T	G	0.2317	0.0511	4.99e-06	0.9682	0.002473	20.5594	MIP1b6
rs72777070	T	G	0.1069	0.02	8.984e-08	0.1998	0.00343313	28.569	PDGFbb6
rs55680718	T	C	0.1383	0.0246	1.858e-08	0.8628	0.00379674	31.6063	PDGFbb6
rs11916118	A	G	-0.0889	0.0194	4.932e-06	0.1352	0.00252575	20.9991	PDGFbb6
rs73162807	A	C	0.2391	0.0499	1.735e-06	0.9871	0.00276087	22.9593	PDGFbb6
rs35859699	A	G	0.3952	0.0842	2.066e-06	0.9771	0.00264939	22.0298	PDGFbb6
rs116445074	T	G	-0.2931	0.0587	3.111e-07	0.9841	0.00299737	24.9319	PDGFbb6
rs2324229	T	C	-0.0894	0.0161	3.484e-08	0.3936	0.00370425	30.8335	PDGFbb6
rs11766649	A	G	-0.0908	0.0196	3.531e-06	0.2614	0.00258122	21.4615	PDGFbb6
rs12289510	A	G	0.078	0.0158	7.694e-07	0.5328	0.00293014	24.3711	PDGFbb6
rs4965869	T	C	-0.184	0.0181	5.663e-24	0.7237	0.012308	103.342	PDGFbb6
rs11247305	C	G	0.1692	0.0364	1.895e-06	0.0328	0.0025987	21.6072	PDGFbb6
rs9936075	A	G	0.0782	0.0164	1.762e-06	0.3559	0.00273417	22.7366	PDGFbb6
rs112072646	A	G	-0.4286	0.0862	6.484e-07	0.9692	0.00297225	24.7224	RANTES6
rs62438851	A	G	0.1957	0.0414	2.328e-06	0.1352	0.0026872	22.345	RANTES6
rs818452	T	C	-0.2381	0.0505	2.362e-06	0.9384	0.00267339	22.2298	RANTES6
rs7000423	T	C	0.1318	0.0253	1.823e-07	0.326	0.00326181	27.1387	RANTES6
rs75613039	T	C	-0.37	0.081	4.81e-06	0.9692	0.00250975	20.8657	RANTES6
rs74472919	T	C	-0.3313	0.0605	3.969e-08	0.9811	0.00360291	29.9869	RANTES6
rs7170339	C	G	0.4203	0.0912	4.413e-06	0.9871	0.0025545	21.2388	RANTES6
rs72793342	A	G	0.1487	0.0308	1.482e-06	0.7922	0.00280279	23.3088	RANTES6
rs2251660	A	C	-0.1829	0.0359	3.826e-07	0.1451	0.00312011	25.956	RANTES6
rs4940620	A	G	0.2494	0.054	3.537e-06	0.0636	0.00256554	21.3307	RANTES6
rs147509526	T	C	0.358	0.0717	6.929e-07	0.9871	0.00299718	24.9303	RANTES6
rs1557570	T	G	-0.1186	0.017	2.739e-12	0.6849	0.0058347	48.6711	SCF6
rs78666213	T	G	0.2744	0.0576	2.593e-06	0.0258	0.00272913	22.6946	SCF6
rs1568119	T	C	0.5906	0.1129	1.24e-07	0.9871	0.00328895	27.3652	SCF6
rs7039247	C	G	-0.0806	0.0168	1.595e-06	0.2982	0.00276781	23.0171	SCF6
rs80271436	A	G	0.237	0.0485	9.953e-07	0.9503	0.00287113	23.8788	SCF6
rs4841899	T	C	0.1004	0.0178	1.778e-08	0.3241	0.00382167	31.8147	SCF6
rs72678285	A	T	-0.1092	0.0232	2.252e-06	0.168	0.0026644	22.1549	SCF6
rs113127926	A	C	-0.1982	0.042	2.27e-06	0.9374	0.00267813	22.2694	SCF6
rs1942355	T	C	0.0716	0.0157	4.696e-06	0.4533	0.00250165	20.7982	SCF6
rs34911860	A	G	0.3675	0.0789	3.237e-06	0.9881	0.00260924	21.6951	SCGFb6
rs4656185	A	G	-0.205	0.0256	1.16e-15	0.6849	0.0076731	64.1251	SCGFb6
rs143829871	T	C	0.1902	0.04	1.897e-06	0.0596	0.00271899	22.61	SCGFb6
rs17876031	A	G	0.1514	0.0255	2.25e-09	0.6889	0.0042327	35.251	SCGFb6
rs7762066	T	C	-0.1389	0.0299	3.495e-06	0.3131	0.0025955	21.5805	SCGFb6
rs151194174	A	G	-0.4635	0.0942	1.129e-06	0.9791	0.00291085	24.2102	SCGFb6
rs139413256	A	G	0.5377	0.1084	7.043e-07	0.9761	0.00295817	24.6049	SCGFb6
rs4737732	A	G	0.1147	0.0252	4.676e-06	0.2276	0.0024919	20.7169	SCGFb6
rs78217154	T	C	-0.3997	0.0864	3.773e-06	0.0229	0.00257401	21.4013	SCGFb6
rs13287050	A	T	0.1242	0.0264	2.202e-06	0.3042	0.00266174	22.1327	SCGFb6
rs117716477	A	C	-0.8384	0.0841	1.342e-23	0.9791	0.011842	99.3826	SCGFb6
rs264162	A	G	-0.1097	0.0234	2.685e-06	0.5229	0.00264314	21.9777	SCGFb6
rs112346514	T	C	0.3314	0.0711	2.373e-06	0.9761	0.00261287	21.7253	SCGFb6
rs116924815	T	C	-0.6079	0.0738	1.744e-16	0.9642	0.00811524	67.8503	SCGFb6
rs12480722	T	C	-0.1624	0.0355	4.722e-06	0.0974	0.00251715	20.9274	SCGFb6
rs12407262	A	G	-0.1179	0.0266	3.988e-06	0.8658	0.00236333	19.6456	SDF1a6
rs13400104	A	G	0.0647	0.0189	4.526e-06	0.1799	0.00141111	11.7188	SDF1a6
rs10013755	A	T	-0.5302	0.1	1.504e-07	0.0149	0.0033783	28.1112	SDF1a6
rs482700	A	G	0.0893	0.0203	1.569e-06	0.2863	0.00232802	19.3513	SDF1a6
rs149893336	A	G	0.5034	0.1081	4.524e-06	0.0199	0.00260813	21.6858	SDF1a6
rs10474392	A	G	-0.0962	0.0178	1.238e-06	0.7306	0.00350971	29.2086	SDF1a6
rs139840550	A	G	-0.1834	0.0549	3.788e-06	0.9523	0.00134387	11.1597	SDF1a6
rs67689854	A	C	0.0681	0.0195	3.072e-06	0.8847	0.0014685	12.1962	SDF1a6
rs4581824	T	G	0.0701	0.0173	3.05e-06	0.3111	0.00197594	16.4189	SDF1a6
rs115669577	A	G	-0.9889	0.1995	8.284e-07	0.9881	0.00295408	24.5708	TNFa6
rs111332265	A	G	0.3766	0.0754	6.63e-07	0.0716	0.00299917	24.947	TNFa6
rs79105320	A	G	-0.5605	0.1179	3.592e-06	0.9791	0.00271788	22.6008	TNFa6
rs10834997	A	G	0.1247	0.0258	1.329e-06	0.3598	0.00280905	23.3611	TNFa6
rs8121916	A	C	-0.1306	0.0278	2.723e-06	0.7744	0.00265418	22.0697	TNFa6
rs10925040	T	C	-0.1755	0.0373	2.666e-06	0.6113	0.00266236	22.1379	TNFb6
rs7629875	A	G	-0.3766	0.0774	1.373e-06	0.0577	0.00284662	23.6744	TNFb6
rs75240021	C	G	-0.3705	0.0772	1.611e-06	0.9205	0.00276965	23.0325	TNFb6
rs753274	T	C	0.1736	0.0371	2.773e-06	0.4642	0.00263327	21.8953	TNFb6
rs73039026	A	C	0.2999	0.0635	2.024e-06	0.0159	0.00268242	22.3052	TRAIL6
rs79287178	A	G	0.4317	0.0421	9.117e-25	0.9742	0.0125203	105.148	TRAIL6
rs75928541	A	G	-0.275	0.0593	4.24e-06	0.9831	0.00258654	21.5058	TRAIL6
rs28431810	C	G	0.1195	0.0253	2.521e-06	0.0348	0.00268297	22.3098	TRAIL6
rs10075741	C	G	-0.0881	0.0189	3.335e-06	0.2276	0.00261325	21.7284	TRAIL6
rs13185784	A	G	-0.0846	0.0183	3.898e-06	0.7097	0.00257045	21.3717	TRAIL6
rs13278062	T	G	-0.0801	0.0157	3.57e-07	0.497	0.00312891	26.0295	TRAIL6
rs146783010	A	G	0.6016	0.135	4.832e-06	0.0109	0.0023889	19.8586	TRAIL6
rs11618126	A	G	-0.8908	0.1914	1.46e-06	0.0149	0.00260515	21.6609	TRAIL6
rs747324	T	C	0.0855	0.0178	1.607e-06	0.6412	0.00277443	23.0724	TRAIL6
rs11657269	A	G	-0.1188	0.026	4.781e-06	0.1193	0.00251121	20.8779	TRAIL6
rs57396456	T	C	0.5626	0.0518	1.252e-27	0.0338	0.0140247	117.961	TRAIL6
rs74778900	T	C	-0.5906	0.0532	2.586e-28	0.9861	0.0146435	123.243	TRAIL6
rs193112415	T	C	1.0421	0.0623	2.146e-62	0.0139	0.0326377	279.797	TRAIL6
rs62093514	T	C	-1.0618	0.0552	6.859e-82	0.9742	0.0427109	370.005	TRAIL6
rs28521641	A	T	0.7019	0.0447	1.296e-56	0.0477	0.0288735	246.567	TRAIL6
rs138987090	A	G	0.7497	0.0752	4.502e-23	0.0129	0.0118428	99.3892	TRAIL6
rs148051545	T	C	0.3921	0.0848	3.858e-06	0.9871	0.00257141	21.3797	TRAIL6
rs11699445	T	G	-0.0746	0.0161	3.268e-06	0.3867	0.00258221	21.4697	TRAIL6
rs10934631	T	C	0.1151	0.0245	2.469e-06	0.1799	0.00265432	22.0708	VEGF6
rs143479231	A	G	0.2598	0.0491	1.895e-07	0.9781	0.00336465	27.9972	VEGF6
rs6921438	A	G	0.49	0.0175	2.09e-171	0.5328	0.0863721	784	VEGF6
rs10967186	T	C	-0.0898	0.017	1.232e-07	0.4324	0.00335339	27.9033	VEGF6
rs7030781	A	T	-0.1368	0.0173	2.565e-15	0.4185	0.00748352	62.5288	VEGF6
rs73418461	A	G	0.2492	0.0521	1.675e-06	0.9394	0.00275114	22.8781	VEGF6
rs4082730	A	G	-0.2522	0.0534	2.638e-06	0.9543	0.00268244	22.3053	VEGF6
rs8045833	A	G	-0.108	0.0211	2.828e-07	0.7366	0.00314921	26.1989	VEGF6
rs10153304	A	G	-0.1547	0.0325	1.943e-06	0.8877	0.00272469	22.6576	VEGF6

## Sheet: Supplementary Table 10
Supplementary Table 10: Results of main analyses in the threshold of p < 5E-08
Exposures	Hand grip strength (EWGSOP)						Hand grip strength (FNIH)						Adjusted appendicular lean mass						Usual walking pace						Moderate to vigorous physical activity levels						Able to walk or cycle unaided for 10 minutes						Telomere length
	Inverse variance weighted		MR-Egger		Weighted median		Inverse variance weighted		MR-Egger		Weighted median		Inverse variance weighted		MR-Egger		Weighted median		Inverse variance weighted		MR-Egger		Weighted median		Inverse variance weighted		MR-Egger		Weighted median		Inverse variance weighted		MR-Egger		Weighted median		Inverse variance weighted		MR-Egger		Weighted median
	OR (95%CI)	p-value	OR (95%CI)	p-value	OR (95%CI)	p-value	OR (95%CI)	p-value	OR (95%CI)	p-value	OR (95%CI)	p-value	OR (95%CI)	p-value	OR (95%CI)	p-value	OR (95%CI)	p-value	OR (95%CI)	p-value	OR (95%CI)	p-value	OR (95%CI)	p-value	OR (95%CI)	p-value	OR (95%CI)	p-value	OR (95%CI)	p-value	OR (95%CI)	p-value	OR (95%CI)	p-value	OR (95%CI)	p-value	OR (95%CI)	p-value	OR (95%CI)	p-value	OR (95%CI)	p-value
CTACK	1.013 (1.007-1.019)	6.54928e-06	1.005 (0.917-1.103)	0.927403	1.013 (0.970-1.057)	0.561109	1.090 (1.041-1.142)	0.000267148	1.048 (0.917-1.197)	0.61648	1.101 (1.030-1.177)	0.00476422	1.004 (0.996-1.012)	0.294642	1.010 (0.918-1.111)	0.872645	1.009 (0.991-1.028)	0.319949	0.998 (0.986-1.009)	0.686563	1.003 (0.967-1.039)	0.908193	0.994 (0.985-1.002)	0.161123	0.987 (0.973-1.002)	0.0823004	0.970 (0.941-1.001)	0.306403	0.986 (0.973-1.001)	0.0601982	0.990 (0.986-0.994)	4.82575e-06	0.996 (0.971-1.023)	0.822904	0.991 (0.979-1.004)	0.16587	0.988 (0.983-0.994)	9.4213e-06	0.972 (0.905-1.043)	0.574885	0.984 (0.966-1.002)	0.0775727
Eotaxin	0.979 (0.924-1.039)	0.488022	1.069 (0.932-1.226)	0.5148	0.982 (0.923-1.045)	0.569316	1.063 (1.018-1.109)	0.00516123	1.066 (0.878-1.294)	0.635634	1.064 (0.971-1.166)	0.186225	1.010 (0.981-1.039)	0.516193	0.976 (0.902-1.057)	0.658052	0.989 (0.980-0.998)	0.0122469	1.000 (0.992-1.008)	0.998818	1.011 (0.987-1.035)	0.53269	1.001 (0.989-1.012)	0.879586	1.010 (0.986-1.034)	0.422934	1.022 (0.951-1.100)	0.657424	1.013 (0.993-1.033)	0.202644	1.002 (0.996-1.007)	0.581218	0.994 (0.956-1.034)	0.822655	1.001 (0.982-1.019)	0.9355	0.988 (0.964-1.012)	0.320033	1.052 (0.963-1.148)	0.379896	0.993 (0.981-1.006)	0.291645
IL16	0.967 (0.924-1.013)	0.159104	0.966 (0.873-1.070)	0.626982	0.968 (0.936-1.002)	0.0634042	0.933 (0.874-0.996)	0.0389208	0.956 (0.839-1.089)	0.622258	0.945 (0.898-0.993)	0.0255289	1.000 (0.955-1.047)	0.995747	1.055 (0.916-1.214)	0.534734	1.008 (0.995-1.022)	0.226615	1.003 (0.997-1.009)	0.39794	1.001 (0.988-1.013)	0.930559	1.002 (0.996-1.008)	0.548101	0.997 (0.995-1.000)	0.0278313	0.995 (0.981-1.010)	0.644617	0.997 (0.987-1.006)	0.499069	1.008 (1.003-1.013)	0.000775249	1.009 (0.995-1.023)	0.438081	1.008 (0.999-1.018)	0.0826265	-	-	-	-	-	-
IL18	0.992 (0.985-0.998)	0.0121933	1.027 (0.614-1.716)	0.935885	0.992 (0.950-1.036)	0.719803	1.003 (0.988-1.018)	0.703307	1.087 (0.517-2.282)	0.862507	1.004 (0.939-1.073)	0.91486	1.009 (0.994-1.025)	0.243046	1.079 (0.993-1.171)	0.323949	1.015 (0.989-1.042)	0.269376	0.999 (0.991-1.007)	0.854789	0.957 (0.906-1.011)	0.25645	0.999 (0.991-1.008)	0.898713	0.994 (0.981-1.007)	0.37156	1.081 (0.983-1.190)	0.250656	0.989 (0.976-1.002)	0.103257	0.997 (0.986-1.009)	0.621525	1.028 (0.923-1.145)	0.667623	1.002 (0.989-1.017)	0.731581	0.996 (0.987-1.005)	0.394779	0.966 (0.924-1.010)	0.368732	0.998 (0.978-1.019)	0.861166
MCP1	0.991 (0.918-1.070)	0.819429	0.902 (0.767-1.060)	0.428268	0.980 (0.905-1.061)	0.618478	0.983 (0.849-1.137)	0.814426	0.816 (0.610-1.091)	0.400885	0.967 (0.854-1.096)	0.598618	1.014 (0.968-1.062)	0.555025	0.995 (0.983-1.008)	0.485225	0.997 (0.988-1.006)	0.46145	1.004 (0.999-1.008)	0.0964617	1.000 (0.972-1.028)	0.981321	1.002 (0.989-1.015)	0.744174	0.992 (0.958-1.028)	0.667444	0.979 (0.871-1.100)	0.781023	0.988 (0.963-1.013)	0.353523	1.007 (0.993-1.021)	0.327848	1.023 (0.977-1.072)	0.508797	1.009 (0.988-1.031)	0.389936	0.995 (0.977-1.014)	0.621992	1.012 (0.988-1.037)	0.381806	1.004 (0.993-1.015)	0.496559
MIP1b	1.032 (1.001-1.063)	0.0407908	0.992 (0.949-1.037)	0.735853	1.024 (0.992-1.056)	0.139646	1.012 (0.973-1.052)	0.561711	0.964 (0.905-1.027)	0.310001	1.003 (0.961-1.047)	0.889948	0.997 (0.990-1.003)	0.318323	0.978 (0.919-1.040)	0.55007	0.997 (0.986-1.008)	0.536994	1.001 (0.997-1.005)	0.726648	0.995 (0.988-1.003)	0.283935	1.000 (0.995-1.005)	0.979803	0.997 (0.990-1.004)	0.428182	0.996 (0.981-1.011)	0.58851	0.998 (0.989-1.007)	0.684233	0.994 (0.988-1.000)	0.0417608	0.985 (0.972-0.997)	0.0606646	0.991 (0.983-0.999)	0.023968	1.005 (0.994-1.015)	0.392782	1.008 (0.984-1.033)	0.583127	1.010 (0.997-1.022)	0.138812
PDGFbb	0.982 (0.962-1.003)	0.0903634	0.981 (0.895-1.074)	0.716216	0.982 (0.940-1.027)	0.433016	0.976 (0.936-1.018)	0.264611	0.950 (0.834-1.082)	0.520668	0.968 (0.908-1.032)	0.318169	1.004 (0.977-1.032)	0.783779	1.023 (0.965-1.085)	0.529146	0.991 (0.978-1.005)	0.214287	0.999 (0.993-1.004)	0.66049	0.992 (0.976-1.008)	0.491394	0.999 (0.991-1.006)	0.727293	1.004 (0.998-1.010)	0.177609	0.996 (0.969-1.024)	0.843596	1.004 (0.991-1.017)	0.579728	0.991 (0.981-1.001)	0.088114	0.992 (0.962-1.023)	0.708507	0.991 (0.978-1.004)	0.196087	1.011 (1.007-1.015)	6.01295e-08	1.021 (0.999-1.043)	0.198354	1.002 (0.989-1.016)	0.743636
SCGFb	0.998 (0.962-1.036)	0.92565	0.970 (0.902-1.042)	0.491193	0.985 (0.941-1.032)	0.53209	1.019 (0.930-1.115)	0.690497	0.943 (0.806-1.104)	0.540336	0.987 (0.921-1.058)	0.712704	0.982 (0.943-1.023)	0.382148	1.027 (1.006-1.048)	0.0529563	1.003 (0.995-1.012)	0.463144	0.998 (0.991-1.006)	0.62778	1.007 (0.995-1.019)	0.387569	0.997 (0.989-1.006)	0.54574	1.007 (0.992-1.022)	0.379125	1.002 (0.970-1.035)	0.909706	1.004 (0.990-1.020)	0.555946	1.000 (0.990-1.010)	0.966069	1.008 (0.988-1.029)	0.499956	0.999 (0.985-1.013)	0.865582	1.004 (0.988-1.020)	0.625714	0.979 (0.958-1.001)	0.117655	0.996 (0.988-1.005)	0.376636
TRAIL	0.980 (0.956-1.005)	0.115358	0.937 (0.864-1.015)	0.187821	0.981 (0.950-1.013)	0.243387	1.019 (0.994-1.044)	0.132957	1.059 (0.946-1.186)	0.376535	1.025 (0.980-1.072)	0.283164	0.999 (0.990-1.007)	0.755429	0.993 (0.976-1.009)	0.549067	1.000 (0.993-1.008)	0.947315	1.001 (0.999-1.003)	0.412013	1.000 (0.986-1.014)	0.975743	1.002 (0.996-1.007)	0.564958	1.001 (0.992-1.009)	0.849734	0.988 (0.961-1.017)	0.460926	1.003 (0.993-1.014)	0.534425	0.999 (0.991-1.008)	0.898577	1.021 (0.997-1.046)	0.150422	1.002 (0.994-1.010)	0.67467	0.999 (0.992-1.006)	0.717819	0.972 (0.905-1.043)	0.574885	0.984 (0.966-1.002)	0.0775727
VEGF	1.017 (0.992-1.042)	0.187732	1.044 (0.993-1.099)	0.342678	1.017 (0.989-1.046)	0.246897	1.014 (0.991-1.038)	0.229772	1.022 (0.951-1.099)	0.661194	1.015 (0.976-1.056)	0.457458	1.002 (0.991-1.012)	0.748795	1.010 (0.918-1.111)	0.872645	1.009 (0.991-1.028)	0.319949	1.000 (0.994-1.007)	0.933604	1.007 (0.998-1.016)	0.366637	1.001 (0.996-1.006)	0.7523	0.998 (0.984-1.012)	0.80545	1.003 (0.969-1.039)	0.893137	0.999 (0.990-1.008)	0.82299	1.000 (0.989-1.011)	0.958365	1.004 (0.977-1.032)	0.812035	1.001 (0.993-1.010)	0.745398	0.998 (0.982-1.015)	0.813557	1.052 (0.963-1.148)	0.379896	0.993 (0.981-1.006)	0.291645

[truncated: 11 more sheets: Supplementary Table 11, Supplementary Table 12, Supplementary Table 13, Supplementary Table 14, Supplementary Table 15, Supplementary Table 16, Supplementary Table 17, Supplementary Table 18, Supplementary Table 19, Supplementary Table 20, Sheet1]
